# Supplementary material for: Toughening Polylactic Acid with Ultrafine Fully Vulcanized Powdered Natural Rubber Graft-Copolymerized with Poly(styrene-co-acrylonitrile): Tailoring the Styrene–Acrylonitrile Ratio for Enhanced Interfacial Interactions
Source: Polymers (Basel). 2024 Aug 8;16(16):2254. doi: 10.3390/polym16162254 (PMC11359756; doi:10.3390/polym16162254)
Supplement: Supplementary file 1 [file polymers-16-02254-s001.zip]

Archive with 1 entries (1 files):
- polymers-3125933-supplementary.pdf
